# Supplementary material for: Toxicity of the 3,4-Methylenedioxymethamphetamine and Its Enantiomers to Daphnia magna after Isolation by Semipreparative Chromatography
Source: Molecules. 2023 Feb 2;28(3):1457. doi: 10.3390/molecules28031457 (PMC9920394; doi:10.3390/molecules28031457)
Supplement: Supplementary file 1 [file molecules-28-01457-s001.zip]

Archive with 1 entries (1 files):
- molecules-2161981-supplementary.pdf
